# Supplementary material for: Mitochondrial genome assembly of the Chinese endemic species of Camellia luteoflora and revealing its repetitive sequence mediated recombination, codon preferences and MTPTs
Source: BMC Plant Biol. 2025 Apr 5;25:435. doi: 10.1186/s12870-025-06461-6 (PMC11971748; doi:10.1186/s12870-025-06461-6)
Supplement: Supplementary file 4 — Supplementary Material 4: Table S1. Characteristics of the chloroplast genome of Camellia luteoflora; [file 12870_2025_6461_MOESM4_ESM.xls]

## Sheet: Sheet1
Table S1. Characteristics of the chloroplast genome of Camellia luteoflora
Species	Camellia luteoflora
Genome size(bp)	157172
LSC length(bp)	86725
SSC length(bp)	18293
IR length(bp)	26077
Number of genes	131
Number of Protein-coding genes	87
Number of tRNA genes	36
Number of rRNA genes	8
All GC content(%)	0.37
LSC GC content(%)	0.3529
SSC GC content(%)	0.3064
IR GC content(%)	0.4289
