# Supplementary material for: Mitochondrial genome assembly of the Chinese endemic species of Camellia luteoflora and revealing its repetitive sequence mediated recombination, codon preferences and MTPTs
Source: BMC Plant Biol. 2025 Apr 5;25:435. doi: 10.1186/s12870-025-06461-6 (PMC11971748; doi:10.1186/s12870-025-06461-6)
Supplement: Supplementary file 5 — Supplementary Material 5: Table S2. Distribution of repetitive sequences; [file 12870_2025_6461_MOESM5_ESM.xls]

## Sheet: Sheet1
Table S2. Distribution of repetitive sequences
SSR type	SSR	size	start	end	SSR
p1	(A)10	10	3209	3218	A
p3	(GCT)4	12	4389	4400	GCT
p2	(TA)5	10	7617	7626	TA
p4	(AAGG)3	12	10835	10846	AAGG
p1	(T)10	10	13006	13015	T
p4	(GCTT)3	12	15262	15273	GCTT
p4	(TGTT)3	12	25832	25843	TGTT
p2	(CT)5	10	26954	26963	CT
p5	(CTAGT)3	15	30031	30045	CTAGT
p3	(AAG)4	12	31986	31997	AAG
p4	(CAAA)3	12	32081	32092	CAAA
p4	(CTTT)3	12	32256	32267	CTTT
p1	(A)10	10	32314	32323	A
p2	(GA)5	10	33643	33652	GA
p2	(CT)5	10	38633	38642	CT
p1	(A)10	10	45539	45548	A
p1	(T)11	11	51668	51678	T
p4	(TCTT)3	12	56461	56472	TCTT
p5	(AGATT)3	15	58737	58751	AGATT
p4	(TTTC)3	12	61910	61921	TTTC
p3	(ACT)4	12	67302	67313	ACT
p1	(A)10	10	68507	68516	A
p4	(AAGG)3	12	72032	72043	AAGG
p3	(CTA)4	12	87345	87356	CTA
p2	(GA)5	10	88260	88269	GA
p4	(ATGA)3	12	95915	95926	ATGA
p4	(GCTA)3	12	99309	99320	GCTA
p3	(TAC)5	15	102211	102225	TAC
p4	(CTTC)3	12	105689	105700	CTTC
p2	(AT)6	12	110440	110451	AT
p1	(G)10	10	114208	114217	G
p5	(TTAAT)3	15	121696	121710	TTAAT
p4	(TTAA)3	12	121706	121717	TTAA
p1	(T)10	10	121885	121894	T
p5	(TAGAG)3	15	125529	125543	TAGAG
p2	(TA)5	10	133330	133339	TA
p2	(TA)6	12	134807	134818	TA
p4	(CAAG)3	12	138251	138262	CAAG
p4	(TAAG)3	12	138561	138572	TAAG
p1	(T)10	10	142202	142211	T
p4	(GCCC)3	12	144730	144741	GCCC
p3	(ATA)4	12	145302	145313	ATA
p2	(TC)5	10	158569	158578	TC
p1	(T)11	11	166615	166625	T
p2	(AT)9	18	169595	169612	AT
p1	(A)15	15	172640	172654	A
p5	(ATAAA)3	15	177483	177497	ATAAA
p3	(GAA)4	12	179188	179199	GAA
p2	(AC)5	10	179868	179877	AC
p2	(GA)5	10	180575	180584	GA
p4	(GATT)3	12	185562	185573	GATT
p4	(GAAT)3	12	186212	186223	GAAT
p4	(CTTT)3	12	186512	186523	CTTT
p2	(AT)6	12	192623	192634	AT
p2	(CT)5	10	206601	206610	CT
p1	(A)12	12	206984	206995	A
p1	(A)10	10	207961	207970	A
p4	(AGTC)3	12	210512	210523	AGTC
p1	(T)11	11	212432	212442	T
p4	(TTAC)3	12	220767	220778	TTAC
p1	(A)10	10	227089	227098	A
p2	(AG)5	10	227604	227613	AG
p4	(TTCT)3	12	229095	229106	TTCT
p1	(T)10	10	243924	243933	T
p2	(AT)7	14	250078	250091	AT
p2	(AT)5	10	254357	254366	AT
p2	(AT)5	10	265177	265186	AT
p4	(TTTC)3	12	266027	266038	TTTC
p4	(CGCC)3	12	266345	266356	CGCC
p2	(GA)5	10	281093	281102	GA
p4	(CTTT)3	12	288851	288862	CTTT
p5	(GCCTT)3	15	289833	289847	GCCTT
p4	(AAAG)3	12	298232	298243	AAAG
p3	(TCT)4	12	299266	299277	TCT
p3	(AAG)5	15	299917	299931	AAG
p3	(AGC)4	12	311967	311978	AGC
p6	(AATAGA)3	18	318705	318722	AATAGA
p4	(AAAG)3	12	322918	322929	AAAG
p5	(CCTAT)3	15	324039	324053	CCTAT
p4	(AGAA)3	12	324058	324069	AGAA
p5	(ATTAG)3	15	324264	324278	ATTAG
p4	(TTTG)3	12	325881	325892	TTTG
p3	(TTA)4	12	329229	329240	TTA
p4	(AGAA)3	12	330886	330897	AGAA
p4	(CTAT)3	12	340019	340030	CTAT
p4	(TGGT)3	12	340136	340147	TGGT
p2	(CT)5	10	343311	343320	CT
p4	(AGCT)3	12	344353	344364	AGCT
p2	(AG)5	10	350865	350874	AG
p2	(CT)5	10	350974	350983	CT
p2	(AT)5	10	355784	355793	AT
p2	(AG)5	10	359201	359210	AG
p3	(TTA)4	12	361582	361593	TTA
p4	(CAAT)3	12	365516	365527	CAAT
p1	(T)11	11	368453	368463	T
p5	(AAAAG)3	15	372819	372833	AAAAG
p4	(ACTA)3	12	377721	377732	ACTA
p3	(TCT)4	12	385023	385034	TCT
p4	(CAAT)3	12	387698	387709	CAAT
p4	(TGAA)3	12	388848	388859	TGAA
p2	(TC)5	10	389363	389372	TC
p3	(AGC)4	12	391039	391050	AGC
p2	(CT)6	12	395410	395421	CT
p1	(A)12	12	403026	403037	A
p2	(CT)5	10	403866	403875	CT
p2	(CT)5	10	405700	405709	CT
p4	(CTTG)3	12	406287	406298	CTTG
p4	(TCTT)3	12	407399	407410	TCTT
p2	(GA)5	10	407492	407501	GA
p4	(CTTT)3	12	409367	409378	CTTT
p1	(T)10	10	411391	411400	T
p3	(GAT)5	15	412063	412077	GAT
p4	(AATG)3	12	415436	415447	AATG
p1	(C)10	10	417924	417933	C
p4	(CTAG)3	12	424173	424184	CTAG
p4	(GAGC)3	12	425891	425902	GAGC
p2	(TC)5	10	428738	428747	TC
p4	(TTCT)3	12	429411	429422	TTCT
p4	(CTTT)3	12	432865	432876	CTTT
p1	(A)10	10	433723	433732	A
p2	(GA)5	10	436128	436137	GA
p3	(AAG)4	12	441024	441035	AAG
p3	(TCT)4	12	443594	443605	TCT
p4	(TTCC)3	12	446076	446087	TTCC
p3	(TAA)4	12	448330	448341	TAA
p3	(TCT)4	12	449517	449528	TCT
p3	(CTT)4	12	450052	450063	CTT
p2	(AG)6	12	466235	466246	AG
p2	(AT)7	14	470153	470166	AT
p1	(T)11	11	471062	471072	T
p4	(TGAA)3	12	472698	472709	TGAA
p1	(A)10	10	476694	476703	A
p2	(GA)5	10	477573	477582	GA
p1	(A)13	13	480726	480738	A
p4	(CAAA)3	12	481103	481114	CAAA
p4	(ATTC)3	12	482347	482358	ATTC
p2	(GA)6	12	483167	483178	GA
p2	(GA)5	10	484392	484401	GA
p2	(AT)8	16	486137	486152	AT
p4	(AAGG)3	12	486218	486229	AAGG
p2	(TA)5	10	490992	491001	TA
p4	(AGAA)3	12	492338	492349	AGAA
p2	(AG)5	10	495865	495874	AG
p3	(CAA)5	15	504058	504072	CAA
p4	(GTAT)3	12	504220	504231	GTAT
p4	(GGAG)3	12	510367	510378	GGAG
p4	(GAAT)3	12	512565	512576	GAAT
p4	(TCCC)3	12	515686	515697	TCCC
p4	(CTTC)3	12	517404	517415	CTTC
p4	(AATG)3	12	524428	524439	AATG
p1	(A)11	11	525601	525611	A
p2	(TA)6	12	532173	532184	TA
p3	(AGC)4	12	537546	537557	AGC
p4	(AACT)3	12	539256	539267	AACT
p3	(AAC)4	12	542223	542234	AAC
p4	(TAGT)3	12	542699	542710	TAGT
p2	(AG)5	10	548265	548274	AG
p5	(TAAAG)3	15	552302	552316	TAAAG
p1	(T)10	10	557643	557652	T
p3	(GAA)4	12	557928	557939	GAA
p3	(TTG)4	12	561140	561151	TTG
p4	(CCGA)3	12	561778	561789	CCGA
p4	(GGAA)3	12	565016	565027	GGAA
p2	(AG)5	10	565749	565758	AG
p4	(GAAA)3	12	566384	566395	GAAA
p4	(GCTT)3	12	566748	566759	GCTT
p5	(TTCAT)3	15	572494	572508	TTCAT
p2	(TC)5	10	579008	579017	TC
p2	(TC)7	14	583923	583936	TC
p4	(TCTA)3	12	583935	583946	TCTA
p2	(AG)6	12	583952	583963	AG
p2	(CT)5	10	586157	586166	CT
p4	(CTGG)3	12	586732	586743	CTGG
p1	(A)10	10	588112	588121	A
p2	(AT)7	14	588772	588785	AT
p4	(AAAT)3	12	588905	588916	AAAT
p4	(TCTT)3	12	589107	589118	TCTT
p4	(TATT)3	12	589119	589130	TATT
p4	(TTAT)3	12	590708	590719	TTAT
p1	(A)11	11	590795	590805	A
p2	(TA)5	10	592247	592256	TA
p2	(AT)7	14	596199	596212	AT
p1	(T)12	12	598188	598199	T
p2	(AG)5	10	598359	598368	AG
p2	(AT)5	10	599456	599465	AT
p2	(AG)5	10	601895	601904	AG
p4	(GGCC)3	12	604222	604233	GGCC
p4	(ACTC)3	12	607299	607310	ACTC
p4	(TCTA)3	12	610281	610292	TCTA
p4	(AGAA)3	12	611336	611347	AGAA
p5	(TTCTA)3	15	618610	618624	TTCTA
p2	(TC)6	12	619063	619074	TC
p2	(CT)5	10	619653	619662	CT
p4	(AAGA)4	16	622011	622026	AAGA
p3	(TCC)4	12	622114	622125	TCC
p2	(AT)5	10	624508	624517	AT
p4	(TTCT)3	12	625110	625121	TTCT
p5	(CTTTC)3	15	626004	626018	CTTTC
p4	(CTTT)3	12	626030	626041	CTTT
p4	(TCTT)3	12	626881	626892	TCTT
p2	(TA)5	10	630454	630463	TA
p3	(GTT)4	12	642910	642921	GTT
p1	(C)10	10	643952	643961	C
p1	(T)11	11	647744	647754	T
p1	(A)14	14	652246	652259	A
p4	(GACC)3	12	656685	656696	GACC
p4	(TTCC)3	12	672889	672900	TTCC
p2	(TA)5	10	675708	675717	TA
p3	(TTA)5	15	677137	677151	TTA
p2	(TG)5	10	677907	677916	TG
p4	(ATAG)3	12	678441	678452	ATAG
p3	(AGT)4	12	683352	683363	AGT
p3	(TAA)4	12	695963	695974	TAA
p2	(TC)5	10	702388	702397	TC
p4	(CTAT)3	12	704810	704821	CTAT
p3	(CTT)4	12	711229	711240	CTT
p2	(TC)5	10	712288	712297	TC
p2	(CA)5	10	715723	715732	CA
p3	(AGT)5	15	716179	716193	AGT
p2	(AT)5	10	720001	720010	AT
p2	(AT)7	14	721570	721583	AT
p4	(TTCA)3	12	724025	724036	TTCA
p5	(ACTTA)3	15	727734	727748	ACTTA
p4	(CTCC)3	12	727893	727904	CTCC
p4	(AAGA)3	12	728244	728255	AAGA
p2	(AT)5	10	736142	736151	AT
p3	(ATA)4	12	736150	736161	ATA
p1	(A)10	10	738727	738736	A
p1	(A)10	10	741402	741411	A
p4	(GAAG)3	12	748164	748175	GAAG
p4	(CTTC)3	12	748890	748901	CTTC
p3	(TTC)4	12	750886	750897	TTC
p4	(AGAA)3	12	752211	752222	AGAA
p5	(ATAAA)3	15	756774	756788	ATAAA
p4	(GAAA)3	12	757816	757827	GAAA
p1	(A)11	11	765206	765216	A
p4	(TTCT)5	20	765832	765851	TTCT
p4	(AAAG)3	12	772666	772677	AAAG
p4	(TTTA)3	12	777962	777973	TTTA
p3	(TCC)4	12	782922	782933	TCC
