# Supplementary material for: Mitochondrial genome assembly of the Chinese endemic species of Camellia luteoflora and revealing its repetitive sequence mediated recombination, codon preferences and MTPTs
Source: BMC Plant Biol. 2025 Apr 5;25:435. doi: 10.1186/s12870-025-06461-6 (PMC11971748; doi:10.1186/s12870-025-06461-6)
Supplement: Supplementary file 6 — Supplementary Material 6: Table S3. Length analysis of dispersed repetitive sequences; [file 12870_2025_6461_MOESM6_ESM.xls]

## Sheet: Sheet1
Table S3.length of forward repetitive sequence and palindromic sequence
	F	P
30-39	46	62
40-49	48	70
50-59	37	32
60-69	24	28
70-79	23	21
80-89	10	14
90-99	11	6
100-109	4	3
110-120	2	5
>120	38	22
