# Supplementary material for: Mitochondrial genome assembly of the Chinese endemic species of Camellia luteoflora and revealing its repetitive sequence mediated recombination, codon preferences and MTPTs
Source: BMC Plant Biol. 2025 Apr 5;25:435. doi: 10.1186/s12870-025-06461-6 (PMC11971748; doi:10.1186/s12870-025-06461-6)
Supplement: Supplementary file 7 — Supplementary Material 7: Table S4. Proportion of six SSR types; [file 12870_2025_6461_MOESM7_ESM.xls]

## Sheet: Sheet1
Table S4. Proportion of six SSR types
Type	size
mononucleotide	35
dinucleotide	64
trinucleotide	35
tetranucleotide	90
pentanucleotide	15
hexanucleotide	1
