# Supplementary material for: Mitochondrial genome assembly of the Chinese endemic species of Camellia luteoflora and revealing its repetitive sequence mediated recombination, codon preferences and MTPTs
Source: BMC Plant Biol. 2025 Apr 5;25:435. doi: 10.1186/s12870-025-06461-6 (PMC11971748; doi:10.1186/s12870-025-06461-6)
Supplement: Supplementary file 8 — Supplementary Material 8: Table S5. Number of SSR repetitive sequence types; [file 12870_2025_6461_MOESM8_ESM.xls]

## Sheet: Sheet1
Table S5. Number of SSR repetitive sequence types
SSR	size
A	19
T	13
C	2
G	1
AC	1
AG	10
AT	16
CA	1
CT	10
GA	9
TA	8
TC	8
TG	1
AAC	1
AAG	3
ACT	1
AGC	3
AGT	2
ATA	2
CAA	1
CTA	1
CTT	2
GAA	2
GAT	1
GCT	1
GTT	1
TAA	2
TAC	1
TCC	2
TCT	4
TTA	3
TTC	1
TTG	1
AAAG	3
AAAT	1
AACT	1
AAGA	2
AAGG	3
AATG	2
AGAA	5
AGCT	1
ACTA	1
ACTC	1
AGTC	1
ATAG	1
ATGA	1
ATTC	1
CAAA	2
CAAG	1
CAAT	2
CCGA	1
CGCC	1
CTAG	1
CTAT	2
CTCC	1
CTGG	1
CTTC	3
CTTG	1
CTTT	6
GAAA	2
GAAG	1
GAAT	2
GACC	1
GAGC	1
GATT	1
GCCC	1
GCTA	1
GCTT	2
GGAA	1
GGAG	1
GGCC	1
GTAT	1
TAAG	1
TAGT	1
TATT	1
TCCC	1
TCTA	2
TCTT	4
TGAA	2
TGGT	1
TGTT	1
TTAA	1
TTAC	1
TTAT	1
TTCA	1
TTCC	2
TTCT	4
TTTA	1
TTTC	2
TTTG	1
AAAAG	1
ACTTA	1
AGATT	1
ATAAA	2
ATTAG	1
CCTAT	1
CTAGT	1
CTTTC	1
GCCTT	1
TAAAG	1
TAGAG	1
TTAAT	1
TTCAT	1
TTCTA	1
AATAGA	1
