# Supplementary material for: Mitochondrial genome assembly of the Chinese endemic species of Camellia luteoflora and revealing its repetitive sequence mediated recombination, codon preferences and MTPTs
Source: BMC Plant Biol. 2025 Apr 5;25:435. doi: 10.1186/s12870-025-06461-6 (PMC11971748; doi:10.1186/s12870-025-06461-6)
Supplement: Supplementary file 9 — Supplementary Material 9: Table S6. Use of relative synonymous codons in the mitochondrial genomes of Camellia luteoflora; [file 12870_2025_6461_MOESM9_ESM.xls]

## Sheet: Sheet1
Table S6. Use of relative synonymous codons in the mitochondrial genomes of Camellia luteoflora
AminoAcid	Symbol	Codon	No.	RSCU
*	Ter	UAA	19	1.5
*	Ter	UAG	7	0.5526
*	Ter	UGA	12	0.9474
A	Ala	GCA	167	0.9752
A	Ala	GCC	162	0.946
A	Ala	GCG	86	0.5022
A	Ala	GCU	270	1.5766
C	Cys	UGC	56	0.7368
C	Cys	UGU	96	1.2632
D	Asp	GAC	104	0.6136
D	Asp	GAU	235	1.3864
E	Glu	GAA	295	1.3258
E	Glu	GAG	150	0.6742
F	Phe	UUC	300	0.8955
F	Phe	UUU	370	1.1045
G	Gly	GGA	275	1.4686
G	Gly	GGC	100	0.534
G	Gly	GGG	138	0.737
G	Gly	GGU	236	1.2603
H	His	CAC	61	0.4586
H	His	CAU	205	1.5414
I	Ile	AUA	230	0.8415
I	Ile	AUC	231	0.8451
I	Ile	AUU	359	1.3134
K	Lys	AAA	274	1.1861
K	Lys	AAG	188	0.8139
L	Leu	CUA	161	0.8838
L	Leu	CUC	113	0.6203
L	Leu	CUG	104	0.5709
L	Leu	CUU	239	1.312
L	Leu	UUA	260	1.4273
L	Leu	UUG	216	1.1857
M	Met	AUG	285	1
N	Asn	AAC	111	0.6588
N	Asn	AAU	226	1.3412
P	Pro	CCA	175	1.1609
P	Pro	CCC	114	0.7562
P	Pro	CCG	95	0.6302
P	Pro	CCU	219	1.4527
Q	Gln	CAA	219	1.4898
Q	Gln	CAG	75	0.5102
R	Arg	AGA	170	1.3821
R	Arg	AGG	91	0.7398
R	Arg	CGA	166	1.3496
R	Arg	CGC	74	0.6016
R	Arg	CGG	87	0.7073
R	Arg	CGU	150	1.2195
S	Ser	AGC	100	0.6024
S	Ser	AGU	172	1.0361
S	Ser	UCA	189	1.1386
S	Ser	UCC	159	0.9578
S	Ser	UCG	147	0.8855
S	Ser	UCU	229	1.3795
T	Thr	ACA	129	0.9416
T	Thr	ACC	144	1.0511
T	Thr	ACG	81	0.5912
T	Thr	ACU	194	1.4161
V	Val	GUA	197	1.1939
V	Val	GUC	123	0.7455
V	Val	GUG	144	0.8727
V	Val	GUU	196	1.1879
W	Trp	UGG	158	1
Y	Tyr	UAC	76	0.4677
Y	Tyr	UAU	249	1.5323
