# Supplementary material for: Mitochondrial genome assembly of the Chinese endemic species of Camellia luteoflora and revealing its repetitive sequence mediated recombination, codon preferences and MTPTs
Source: BMC Plant Biol. 2025 Apr 5;25:435. doi: 10.1186/s12870-025-06461-6 (PMC11971748; doi:10.1186/s12870-025-06461-6)
Supplement: Supplementary file 10 — Supplementary Material 10: Table S7. Prediction of RNA editing sites for PCGs in the mitochondrial genome of Camellia luteoflora; [file 12870_2025_6461_MOESM10_ESM.xls]

## Sheet: Sheet1
Table S7. Prediction of RNA editing sites for PCGs in the mitochondrial genome of Camellia luteoflora
Type	RNA-editing	Number	Percentage
hydrophilic-hydrophilic	CAC (H) => TAC (Y)	9
	CAT (H) => TAT (Y)	18
	CGC (R) => TGC (C)	13
	CGT (R) => TGT (C)	30
	total	70	0.1299
hydrophilic-hydrophobic	ACA (T) => ATA (I)	4
	ACC (T) => ATC (I)	1
	ACG (T) => ATG (M)	7
	ACT (T) => ATT (I)	4
	CGG (R) => TGG (W)	32
	TCA (S) => TTA (L)	77
	TCC (S) => TTC (F)	34
	TCG (S) => TTG (L)	51
	TCT (S) => TTT (F)	49
	total	259	0.4805
hydrophilic-stop	CAG (Q) => TAG (X)	1
	CGA (R) => TGA (X)	3
	total	4	0.0074
hydrophobic-hydrophilic	CCA (P) => TCA (S)	8
	CCC (P) => TCC (S)	10
	CCG (P) => TCG (S)	3
	CCT (P) => TCT (S)	21
	total	42	0.0779
hydrophobic-hydrophobic	CCA (P) => CTA (L)	50
	CCC (P) => CTC (L)	8
	CCC (P) => TTC (F)	6
	CCG (P) => CTG (L)	36
	CCT (P) => CTT (L)	22
	CCT (P) => TTT (F)	14
	CTC (L) => TTC (F)	5
	CTT (L) => TTT (F)	13
	GCC (A) => GTC (V)	1
	GCG (A) => GTG (V)	7
	GCT (A) => GTT (V)	2
	total	164	0.3043
	All	539	1
