# Supplementary material for: Mitochondrial genome assembly of the Chinese endemic species of Camellia luteoflora and revealing its repetitive sequence mediated recombination, codon preferences and MTPTs
Source: BMC Plant Biol. 2025 Apr 5;25:435. doi: 10.1186/s12870-025-06461-6 (PMC11971748; doi:10.1186/s12870-025-06461-6)
Supplement: Supplementary file 11 — Supplementary Material 11: Table S8. KaKs ratios of Camellia luteoflora with six plants; [file 12870_2025_6461_MOESM11_ESM.xls]

## Sheet: Sheet1
Table S8. Ka/Ks ratios of Camellia luteoflora with six plants
Specie	Kaks	Gene
Camellia chekiangoleosa	0.249815	ccmFc
Camellia chekiangoleosa	0.754819	ccmFc
Camellia pubilimba	0.308392	cob
Camellia chekiangoleosa	0.308392	cob
Camellia sinensis	0.308392	cob
Camellia sinensis 'Rougui'	0.308392	cob
Camellia tianeensis	0.308392	cob
Camellia pubilimba	0.308392	cob
Camellia chekiangoleosa	0.308392	cob
Camellia sinensis	0.308392	cob
Camellia sinensis 'Rougui'	0.308392	cob
Camellia tianeensis	0.308392	cob
Camellia nitidissima	0.470439	cox2
Camellia pubilimba	1.11065	cox2
Camellia pubilimba	0.478195	cox2
Camellia chekiangoleosa	0.462365	cox2
Camellia sinensis	0.462365	cox2
Camellia sinensis 'Rougui'	0.462365	cox2
Camellia tianeensis	0.462365	cox2
Camellia chekiangoleosa	1.01438	cox2
Camellia sinensis	1.01438	cox2
Camellia sinensis 'Rougui'	1.01438	cox2
Camellia tianeensis	1.01438	cox2
Camellia pubilimba	0.32328	cox3
Camellia chekiangoleosa	0.32328	cox3
Camellia pubilimba	0.63094	mttB
Camellia tianeensis	0.63094	mttB
Camellia nitidissima	0.280123	nad1
Camellia chekiangoleosa	0.349739	nad1
Camellia sinensis	0.280123	nad1
Camellia tianeensis	0.280123	nad1
Camellia pubilimba	0.843496	nad1
Camellia sinensis 'Rougui'	0.843496	nad1
Camellia sinensis	0.843496	nad1
Camellia tianeensis	0.843496	nad1
Camellia sinensis 'Rougui'	0.843496	nad1
Camellia sinensis 'Rougui'	0.843496	nad1
Camellia nitidissima	0.315465	nad2
Camellia tianeensis	0.3161	nad2
Camellia pubilimba	0.315465	nad2
Camellia chekiangoleosa	0.315465	nad2
Camellia sinensis	0.315465	nad2
Camellia sinensis 'Rougui'	0.315465	nad2
Camellia tianeensis	0.316115	nad2
Camellia tianeensis	0.3161	nad2
Camellia tianeensis	0.3161	nad2
Camellia tianeensis	0.3161	nad2
Camellia tianeensis	0.3161	nad2
Camellia nitidissima	0.320424	nad5
Camellia chekiangoleosa	0.319149	nad5
Camellia sinensis	0.415786	nad5
Camellia tianeensis	0.500537	nad5
Camellia pubilimba	0.417489	nad5
Camellia chekiangoleosa	0.646072	nad5
Camellia sinensis 'Rougui'	0.417489	nad5
Camellia sinensis	0.319226	nad5
Camellia tianeensis	0.417345	nad5
Camellia sinensis	0.497902	nad5
Camellia tianeensis	0.645604	nad5
Camellia sinensis 'Rougui'	0.319226	nad5
Camellia tianeensis	0.417345	nad5
Camellia sinensis	0.221467	rpl10
Camellia sinensis 'Rougui'	0.221467	rpl10
Camellia sinensis	0.221467	rpl10
Camellia sinensis 'Rougui'	0.221467	rpl10
Camellia pubilimba	0.453295	rpl2
Camellia sinensis	0.453295	rpl2
Camellia sinensis 'Rougui'	0.453295	rpl2
Camellia chekiangoleosa	0.783174	rpl2
Camellia sinensis	0.783174	rpl2
Camellia sinensis 'Rougui'	0.783174	rpl2
Camellia tianeensis	0.300244	rps7
Camellia pubilimba	0.195977	sdh3
Camellia sinensis	0.325892	sdh3
Camellia sinensis 'Rougui'	0.325892	sdh3
Camellia chekiangoleosa	0.195977	sdh3
Camellia tianeensis	0.195977	sdh3
Camellia sinensis	0.325892	sdh3
Camellia sinensis 'Rougui'	0.325892	sdh3
Camellia tianeensis	0.325892	sdh3
Camellia tianeensis	0.325892	sdh3
