# Supplementary material for: Mitochondrial genome assembly of the Chinese endemic species of Camellia luteoflora and revealing its repetitive sequence mediated recombination, codon preferences and MTPTs
Source: BMC Plant Biol. 2025 Apr 5;25:435. doi: 10.1186/s12870-025-06461-6 (PMC11971748; doi:10.1186/s12870-025-06461-6)
Supplement: Supplementary file 12 — Supplementary Material 12: Table S9. Nucleotide diversity values of Camellia luteoflora with six species; [file 12870_2025_6461_MOESM12_ESM.xls]

## Sheet: Sheet1
Table S9.Nucleotide diversity values of Camellia luteoflora with six species
No.	Region	Pi	Total Number of mutations	Region length
1	gene1.rps19	0.00412	2	285
2	gene10.rrn18	0.00711	48	1942
3	gene11.sdh3	0.00445	3	321
4	gene12.rpl5	0.00084	1	564
5	gene13.rps14	0	0	303
6	gene14.cob	0.00081	2	1182
7	gene15.atp1	0.00019	1	1530
8	gene16.rps7	0.00128	2	447
9	gene17.rps13	0.00081	1	351
10	gene18.rrn26	0.00691	48	3614
11	gene19.cox2	0.02248	62	1606
12	gene2.matR	0	0	1968
13	gene20.nad2	0.00109	4	1467
14	gene21.nad1	0.00146	3	984
15	gene22.rpl16	0	0	516
16	gene23.rps3	0.00069	2	1692
17	gene24.rpl2	0.00462	8	1533
18	gene25.rps1	0.00116	1	606
19	gene26.nad4	0.00019	1	1488
20	gene27.atp6	0.00146	3	948
21	gene28.mttB	0	0	837
22	gene29.ccmB	0.00046	1	621
23	gene3.ccmFn	0.00016	1	1797
24	gene30.rpl10	0.00195	2	489
25	gene31.ccmC	0	0	753
26	gene32.atp4	0	0	579
27	gene33.nad4L	0	0	303
28	gene34.nad7	0	0	1185
29	gene35.nad6	0	0	618
30	gene36.rps4	0.00072	1	1059
31	gene37.nad3	0	0	357
32	gene38.rps12	0	0	378
33	gene39.atp8	0.00167	2	480
34	gene4.nad9	0.00105	1	573
35	gene40.cox3	0.00125	2	798
36	gene41.sdh4	0.00155	1	432
37	gene5.atp9	0	0	243
38	gene6.nad5	0.00096	4	2016
39	gene7.ccmFc	0.00108	5	1347
40	gene8.cox1	0.00027	1	1584
41	gene9.rrn5	0	0	121
