# Supplementary material for: Mitochondrial genome assembly of the Chinese endemic species of Camellia luteoflora and revealing its repetitive sequence mediated recombination, codon preferences and MTPTs
Source: BMC Plant Biol. 2025 Apr 5;25:435. doi: 10.1186/s12870-025-06461-6 (PMC11971748; doi:10.1186/s12870-025-06461-6)
Supplement: Supplementary file 13 — Supplementary Material 13: Table S10. Phylogenetic tree constructed on the basis of 28 Mitochondrial genome; [file 12870_2025_6461_MOESM13_ESM.xls]

## Sheet: Sheet1
Table S10 . Phylogenetic tree constructed on the basis of 28 mitochondrial genome
	Species	NCBI serial number
1	Camellia luteoflora	PQ849574
2	Camellia tianeensis	PP727208
3	Camellia nitidissima	ON645224
4	Camellia chekiangoleosa	PP190481
5	Camellia sinensis	PP212895
6	Camellia sinensis 'Rougui'	PP212896
7	Camellia pubilimba	ON782577
8	Stewartia sinensis	OQ948158
9	Nicotiana tabacum	MN651324
10	Solanum tuberosum	MN104801
11	Nicotiana attenuata	NC_036467
12	Zea mays subsp. mays	OP210277
13	Sorghum bicolor	NC_008360
14	Brassica rapa	MT409179
15	Brassica napus	NC_008285
16	Araidopsis thaliana	JF729201
17	Ricinus communis	HQ874649
18	Rhazya stricta	NC_024293
19	Asclepias syriaca	NC_022796
20	Salvia miltiorrhiza	KF177345
21	Helianthus annuus	NC_023337
22	Platycodon grandiflorus	NC_035958
23	Vaccinium macrocarpon	KF386162
24	Carica papaya	NC_012116
25	Vitis vinifera	NC_012119
26	Zostera marina	KX808392
27	Eucalyptus grandis	MG925370
28	Ginkgo biloba	NC_027976
