# Supplementary material for: Mitochondrial genome assembly of the Chinese endemic species of Camellia luteoflora and revealing its repetitive sequence mediated recombination, codon preferences and MTPTs
Source: BMC Plant Biol. 2025 Apr 5;25:435. doi: 10.1186/s12870-025-06461-6 (PMC11971748; doi:10.1186/s12870-025-06461-6)
Supplement: Supplementary file 14 — Supplementary Material 14: Table S11. Chloroplast genome sequence numbers of the 28 species used to construct the phylogenetic tree [file 12870_2025_6461_MOESM14_ESM.xls]

## Sheet: Sheet1
Table S11. Chloroplast genome sequence numbers of the 28 species used to construct the phylogenetic tree
	Species	NCBI serial number
1	Camellia luteoflora	PQ849574
2	Camellia huana	ON411686
3	Camellia tunghinensis	ON411685
4	Camellia pingguoensis	ON422323
5	Camellia impressinervis	ON491575
6	Camellia longgangensis	ON491572
7	Camellia multipetala	ON491571
8	Camellia anlongensis	NC_050354
9	Camellia rubituberculata	MZ424202
10	Camellia lipingensis	OP004914
11	Camellia renshanxiangiae	NC_041672
12	Camellia azalea	NC_035574
13	Camellia gauchowensis	MT449927
14	Camellia sasanqua	NC_041473
15	Camellia brevistyla	MN640791
16	Camellia confusa	ON000202
17	Camellia ptilophylla	NC_038198
18	Camellia taliensis	JQ975032
19	Camellia Oleifera	MZ151356.1
20	Camellia sinensis	KJ806281.1
21	Camellia atrothea	OK382089.1
22	Camellia assamica	JQ975030.1
23	Camellia parvisepala	OK083538.1
24	Camellia ptilophylla	NC_038198.1
25	Camellia obtusifolia	NC_068785.1
26	Camellia confusa	NC_058854.1
27	Polyspora axillaris	KY406760
28	Polyspora hainanensis	ON755226
